# Supplementary material for: Differential production of prostaglandins and prostacyclins by liver and head kidney cells from Atlantic salmon challenged with arachidonic and eicosapentaenoic acids
Source: Fish Shellfish Immunol Rep. 2021 Jul 3;2:100015. doi: 10.1016/j.fsirep.2021.100015 (PMC9680099; doi:10.1016/j.fsirep.2021.100015)
Supplement: Supplementary file 1 [file mmc1.xlsx]

## Sheet: ORIGINAL DATA
				ng/mL of eicosanoids									Picograms
			LIVER				HEAD KIDNEY					LIVER				HEAD KIDNEY
FISH NUMBER	SAMPLE	PGE2	PGE3	PGI2	PGI3	PGE2	PGE3	PGI2	PGI3		PGE2	PGE3	PGI2	PGI3	PGE2	PGE3	PGI2	PGI3
Salmon #1	Control	0.105678	1.46706	0.313885	0.360212	0.0123564	0.162175	1.91966	3.05211		5.28392	73.3528	15.6943	18.0106	0.617818	8.10874	95.9828	152.605
Salmon #2	Control	0.0999548	1.96256	0.113883	0.371856	0.0121272	0.128969	2.12223	2.54065		4.99774	98.1281	5.69417	18.5928	0.606359	6.44847	106.112	127.033
Salmon #3	Control	0.101675	2.54332	0.260919	0.716148	0.0102751	0.169432	3.68464	5.45475		5.08376	127.166	13.0459	35.8074	0.513755	8.47162	184.232	272.738
Salmon #1	ARA	1.76854	5.77605	1.32871	4.2069	0.576568	0.254093	14.4627	16.9578		88.4268	288.803	66.4355	210.345	28.8284	12.7047	723.137	847.888
Salmon #2	ARA	1.42439	2.41281	0.889603	2.92059	0.982317	0.525729	11.6577	19.9827		71.2194	120.64	44.4801	146.03	49.1159	26.2864	582.883	999.135
Salmon #3	ARA	3.34102	3.18586	1.26384	3.90285	0.515068	0.749068	16.7177	22.3855		167.051	159.293	63.1918	195.143	25.7534	37.4534	835.887	1119.28
Salmon #1	EPA	0.408825	4.84316	0.550316	1.71732	0.0328482	0.150999	0.633146	5.41862		20.4412	242.158	27.5158	85.8658	1.64241	7.54994	31.6573	270.931
Salmon #2	EPA	0.397857	3.2815	0.41906	1.02683	0.0341854	0.127454	0.70939	6.32865		19.8928	164.075	20.953	51.3413	1.70927	6.37271	35.4695	316.432
Salmon #3	EPA	0.396304	2.32354	0.473798	1.68842	0.0302371	0.249699	1.19126	7.6648		19.8152	116.177	23.6899	84.4211	1.51185	12.4849	59.563	383.24
Salmon #1	ARA+EPA	1.48678	6.68237	1.40002	4.56699	0.416858	0.180973	9.04925	13.716		74.3389	334.118	70.0009	228.349	20.8429	9.04863	452.462	685.801
Salmon #2	ARA+EPA	1.91568	6.77888	1.00046	3.35496	0.438961	0.192805	7.56512	13.9295		95.784	338.944	50.0228	167.748	21.9481	9.64023	378.256	696.475
Salmon #3	ARA+EPA	3.59972	6.61045	1.69087	4.92601	0.526262	0.240709	11.8289	16.1822		179.986	330.523	84.5436	246.301	26.3131	12.0355	591.445	809.11
	AVERAGES	PGE2	PGE3	PGI2	PGI3	PGE2	PGE3	PGI2	PGI3		PGE2	PGE3	PGI2	PGI3	PGE2	PGE3	PGI2	PGI3
	Control	0.102436	1.99098	0.229562	0.482739	0.0115862	0.153526	2.57551	3.6825		5.12181	99.549	11.4781	24.1369	0.579311	7.67628	128.775	184.125
	ARA	2.17798	3.79157	1.16072	3.67678	0.691318	0.50963	14.2794	19.7753		108.899	189.579	58.0358	183.839	34.5659	25.4815	713.969	988.766
	EPA	0.400995	3.48274	0.481058	1.47752	0.0324236	0.176051	0.844599	6.47069		20.0498	174.137	24.0529	73.876	1.62118	8.80253	42.2299	323.534
	ARA+EPA	2.33406	6.69057	1.36378	4.28265	0.460694	0.204829	9.48109	14.6092		116.703	334.528	68.1891	214.133	23.0347	10.2414	474.054	730.462
	STANDARD DEVIATIONS	PGE2	PGE3	PGI2	PGI3	PGE2	PGE3	PGI2	PGI3		PGE2	PGE3	PGI2	PGI3	PGE2	PGE3	PGI2	PGI3
	Control	0.00293667	0.538694	0.103622	0.202222	0.00114122	0.0215735	0.965858	1.55597		0.146833	26.9347	5.18112	10.1111	0.0570609	1.07868	48.2929	77.7985
	ARA	1.02181	1.76154	0.237021	0.672293	0.253882	0.24788	2.53502	2.7198		51.0905	88.0769	11.8511	33.6147	12.6941	12.394	126.751	135.99
	EPA	0.00682495	1.27181	0.0659285	0.390581	0.00200809	0.0648585	0.302629	1.12981		0.341248	63.5904	3.29643	19.5291	0.100405	3.24293	15.1314	56.4904
	ARA+EPA	1.11687	0.0845112	0.346631	0.823217	0.0578492	0.0316315	2.16445	1.3664		55.8437	4.22556	17.3316	41.1608	2.89246	1.58157	108.222	68.32
